# Supplementary material for: Prevalence of co-occurring conditions among youths receiving treatment with primary anxiety, ADHD, or depressive disorder diagnoses
Source: Front Child Adolesc Psychiatry. 2024 Apr 16;3:1340480. doi: 10.3389/frcha.2024.1340480 (PMC11732069; doi:10.3389/frcha.2024.1340480)
Supplement: Supplementary file 1 [file Table1.xlsx]

## Sheet: Sheet1
Supplemental Table 1. State Level Proportions of Co-Occurring High-Risk Substance Use or Substance Use Disorder
State	Total Sample	Subsample with a Primary Anxiety Disorder Diagnosis	Subsample with a Primary Depressive Disorder Diagnosis	Subsample with a Primary ADHD Diagnosis
AK	98.1	98.7	97	99.2
AL	1.2	1.5	2.3	0.6
AR	0.3	0.2	0.4	0.2
AZ	4.2	4.8	10.7	1.8
CA	2.5	1.5	3.9	1.1
CO	1.7	1.2	2.8	0.6
CT	4	3.2	6.5	2.7
DC	0.6	0	0.3	0.8
DE	26.1	23.7	26.7	26
FL	36.6	40.1	45.6	30.8
GA	No Data	No Data	No Data	No Data
HI	6.1	4.6	11.9	3
IA	1.6	0	11.1	0
ID	10.4	13.9	12.3	3.8
IL	0.7	0.6	1.2	0.4
IN	2.1	1.3	4.3	0.6
KS	No Data	No Data	No Data	No Data
KY	1.8	1.6	4	0.8
LA	15.9	16.1	21.4	13.9
MA	46.5	52	43.4	45.5
MD	7.1	5.8	11.2	6.3
ME	No Data	No Data	No Data	No Data
MI	71.7	70.5	78.7	67.5
MN	5.5	4.9	13	3
MO	8.3	7.7	16	5.1
MS	0.4	1.1	1.5	0.2
MT	6.1	3.7	14.6	1.8
NC	0	0	0	0
ND	16.7	16.5	23.6	13.1
NE	37	39.5	39.8	34.6
NH	No Data	No Data	No Data	No Data
NJ	0.2	0	1.5	0
NM	1.2	1.2	2.3	0.4
NV	2.9	2.1	3.6	1.6
NY	4.3	3.8	8.5	1.9
OH	7.2	5.8	10.1	6.6
OK	19.7	22	24.2	13.1
OR	8.2	5.6	13.7	3.9
PA	0.5	0.3	1.5	0.2
RI	7.7	6.6	13.7	3.9
SC	2.6	2.5	5.6	1.6
SD	12.8	10.7	18.1	10.6
TN	3.6	4.3	7.1	1.2
TX	3.1	3.2	7.2	1.4
UT	2.4	1.1	4.3	1.2
VA	5.1	5.3	9.5	2.9
VT	1.5	1	3.3	1
WA	2.8	1.6	4.7	1.7
WI	0.6	0.3	1.6	0.3
WV	No Data	No Data	No Data	No Data
WY	2.4	1.6	3.2	1.8
Note: State Level Counts were not provided due to potential identifiers.
